# Supplementary material for: Oxytocin and social pretreatment have similar effects on processing of negative emotional faces in healthy adult males
Source: Front Psychol. 2013 Aug 14;4:532. doi: 10.3389/fpsyg.2013.00532 (PMC3743076; doi:10.3389/fpsyg.2013.00532)
Supplement: Supplementary file 1 [file DataSheet1.XLS]

## Sheet: image identity
Learning phase			Test phase
Rafd image identity code	emotion	sex	Rafd image identity code	sex	novelty
90_57	happy	female	90_72	male	not novel
90_72	angry	male	90_37	female	novel
90_31	neutral	female	90_54	male	novel
90_49	happy	male	90_18	female	not novel
90_61	angry	female	90_22	female	not novel
90_67	happy	male	90_03	male	novel
90_52	neutral	male	90_36	male	not novel
90_28	neutral	male	90_14	female	novel
90_53	angry	male	90_68	male	not novel
90_47	fearful	male	09_56	female	not novel
90_18	happy	female	90_71	male	novel
90_70	neutral	male	90_35	male	novel
90_25	fearful	male	90_12	female	not novel
90_36	neutral	male	90_46	male	novel
90_58	fearful	female	90_73	male	not novel
90_68	happy	male	90_09	male	novel
90_22	neutral	female	90_55	male	novel
90_10	neutral	male	90_05	male	novel
90_73	fearful	male	90_19	female	not novel
90_38	neutral	male	90_07	male	novel
90_15	happy	male	90_45	male	novel
90_12	neutral	female	90_15	male	not novel
90_56	angry	female	90_01	female	novel
90_69	happy	male	90_52	male	not novel
90_59	happy	male	90_47	male	not novel
90_32	neutral	female	90_26	female	novel
90_19	happy	female	90_50	male	not novel
90_60	fearful	male	90_33	male	not novel
90_24	angry	male	90_27	female	novel
90_30	happy	male	90_51	male	novel
90_48	neutral	male	90_23	male	not novel
90_23	angry	male	90_08	female	novel
90_50	neutral	male	90_69	male	not novel
90_04	happy	female	90_28	male	not novel
90_16	fearful	female	90_58	female	not novel
90_33	happy	male	90_29	male	novel
